# Supplementary material for: Robust multivariate regression controlling false discoveries for microbiome data
Source: Bioinformatics. 2025 Sep 17;41(9):btaf506. doi: 10.1093/bioinformatics/btaf506 (PMC12479396; doi:10.1093/bioinformatics/btaf506)
Supplement: btaf506_Supplementary_Data [file btaf506_supplementary_data.zip]

Archive with 2 entries (2 files):
- BIOINF-2025-1553_SM.pdf
- BIOINF-2025-1553_SM_R1.pdf
